# Supplementary material for: Broad-spectrum chemicals block ROS detoxification to prevent plant fungal invasion
Source: Curr Biol. Author manuscript; Available in PMC 2022 Oct 13. (PMC7613639; doi:10.1016/j.cub.2022.07.022)
Supplement: Supplementary Information [file EMS152247-supplement-Supplementary_Information.zip]

Archive with 3 entries (3 files):
- 1-s2.0-S096098222201123X-mmc1.pdf
- 1-s2.0-S096098222201123X-mmc2.xlsx
- 1-s2.0-S096098222201123X-mmc3.pdf
