# Supplementary material for: Broad-spectrum chemicals block ROS detoxification to prevent plant fungal invasion
Source: Curr Biol. Author manuscript; Available in PMC 2022 Oct 13. (PMC7613639; doi:10.1016/j.cub.2022.07.022)
Supplement: Supplementary Information [file EMS152247-supplement-Supplementary_Information.zip › 1-s2.0-S096098222201123X-mmc2.xlsx]

## Sheet: Data S1
Protein	Annotation	Peptide number
G2YV39	Similar to heat shock protein 60	176
G2YI43	Similar to heat shock protein 70	172
G2YUP2	Similar to mitochondrial heat shock protein	107
G2Y5A0	Elongation factor 1-alpha	90
G2YM46	Similar to elongation factor 3	83
G2XN64	Uncharacterized protein	81
G2Y3Z0	ATP synthase subunit beta	73
G2XPW6	Similar to heat shock protein 90	72
G2XYV3	Similar to enolase	67
G2XTR1	Similar to ATP/ADP carrier protein	62
A7EZ84	Uncharacterized protein	60
R7R399	Uncharacterized protein	52
G2Y0I2	Similar to elongation factor 2	48
G2YIE3	Similar to elongation factor 1-gamma	46
G2XXA6	Similar to 5-methyltetrahydropteroyltriglutamate-homocysteine methyltransferase	39
G2YS05	Uncharacterized protein	38
G2YT44	Similar to UTP-glucose-1-phosphate uridylyltransferase	33
G2XTH6	Similar to aldehyde dehydrogenase	28
G2YIC5	Similar to nucleosome assembly protein	28
G2Y3Y5	Glyceraldehyde-3-phosphate dehydrogenase	26
G2YGL9	Similar to 40S ribosomal protein S3	25
G2XN29	Similar to 14-3-3 protein	24
G2Y0Z5	6-phosphogluconate dehydrogenase, decarboxylating	20
G2XZN2	Similar to calnexin	19
G2Y7P9	Citrate synthase	19
G2Y4C1	ATP synthase subunit alpha	18
M7UQ89	Putative translationally-controlled tumor protein	18
G2XT46	Uncharacterized protein	17
M7TJ40	Uncharacterized protein	17
G2YD26	40S ribosomal protein S8	17
G2Y0E7	Similar to heat shock protein Hsp88	15
G2YEF1	Uncharacterized protein	15
G2XUY9	Transketolase	15
G2YS16	Similar to ATP citrate lyase subunit	14
G2XV20	Similar to spermidine synthase	14
G2YS14	CND6, similar to ATP-citrate synthase subunit	14
M7UFC4	Putative pyruvate decarboxylase protein	14
T1WRX7	Phosphoglycerate kinase	13
G2YMF9	Malate dehydrogenase	13
G2YX82	Similar to fructose-bisphosphate aldolase	13
G2XQQ6	Pyruvate carboxylase	12
G2YGS0	Similar to 40S ribosomal protein S18	12
G2YTP4	Similar to 14-3-3 protein	12
G2YTI9	Similar to 40S ribosomal protein S9	11
M7U5X6	Putative trans-aconitate 2-methyltransferase protein	11
G2XUL9	Similar to 60S ribosomal protein l3	11
G2XU28	Ribosomal protein	11
G2YGA3	Similar to vacuolar protease A (Secreted protein)	11
G2YNN0	Similar to 60S ribosomal protein L4	11
G2XQE0	Pyruvate kinase	10
G2YBK9	Adenosylhomocysteinase	10
G2YL11	S-adenosylmethionine synthase	10
G2XN38	Peroxidase	10
G2XTR5	Similar to mitochondrial phosphate carrier protein	10
A6SFG0	Clustered mitochondria protein homolog	10
G2YGW7	Similar to 40s ribosomal protein S7	10
A7E780	60S ribosomal protein L9	10
Q2LK92	Peptidylprolyl isomerase	10
G2YMT0	Isocitrate dehydrogenase [NAD] subunit, mitochondrial	10
A7E3Y3	60S ribosomal protein L7	9
G2XY32	Similar to GMP synthase	9
G2YY24	40S ribosomal protein S4	9
G2YCJ1	Similar to zinc-containing alcohol dehydrogenase	8
M7TZ32	Putative acetyl-hydrolase protein	8
G2Y528	Similar to phosphoglucomutase	8
A6RZS5	40S ribosomal protein S1	8
G2XSU2	Uncharacterized protein	8
A7F4H8	60S ribosomal protein L17	8
G2Y4X1	Similar to protein arginine n-methyltransferase	8
G2YCC8	Similar to AhpC/TSA family protein	8
G2Y0C8	Eukaryotic translation initiation factor 5A	7
A7F1G3	Triosephosphate isomerase	7
G2YQ79	Similar to ubiquitin-activating enzyme E1	7
G2YGA0	Serine hydroxymethyltransferase	7
A7F5X2	Uncharacterized protein	7
G2XS65	Similar to 40s ribosomal protein s5	7
G2XYA7	Aminopeptidase	7
G2YHW8	Similar to 40S ribosomal protein S22	7
A6RMY5	Nucleolar protein 58	7
G2YVX8	Similar to phosphoglycerate mutase	7
G2YP99	Peptidyl-prolyl cis-trans isomerase	6
G2YKK1	Similar to ADP-ribosylation factor	6
G2YH59	Similar to 4-aminobutyrate aminotransferase (GABA transaminase)	6
M7U5P3	Putative elongation factor 1-beta protein	6
G2Y6M8	Similar to cipC-like antibiotic response protein	6
G2XWL6	Similar to adenosine kinase	6
M7UJC5	Acetyltransferase component of pyruvate dehydrogenase complex	6
G2YHZ5	Similar to 40S ribosomal protein S14	6
G2YTJ0	Similar to 60s ribosomal protein l21	6
G2YYL9	Similar to argininosuccinate lyase	6
G2YZN2	60S acidic ribosomal protein P0	6
G2YND3	Similar to 40s ribosomal protein S15	6
G2XNY2	Pyruvate dehydrogenase E1 component subunit beta	6
G2YHZ3	Similar to 40S ribosomal protein S16	6
G2Y1T9	Similar to 26S proteasome non-ATPase regulatory subunit 11	6
O13419	Actin	6
G2XUJ6	BcGBL1, heterotrimeric Gbeta-like protein	5
G2YCG2	Ribosomal protein L15	5
G2YGW4	Similar to 60S ribosomal protein l12	5
O93934	NADP-specific glutamate dehydrogenase	5
G2XWG2	Similar to glycyl-tRNA synthetase	5
G2Y267	Uncharacterized protein	5
G2YND2	Similar to 60S acidic ribosomal protein P2	5
G2XZA6	Isocitrate dehydrogenase [NAD] subunit, mitochondrial	5
G2YTV0	Similar to inorganic pyrophosphatase	5
G2YDV3	Aspartate aminotransferase	5
G2YB79	Similar to 60S ribosomal protein L27a	5
G2YU80	Similar to 2-methylcitrate dehydratase	5
G2Y2J8	Similar to glutamate carboxypeptidase protein	5
A7F5K8	Glucose-6-phosphate 1-dehydrogenase	5
G2YVV0	Similar to ubiquitin/40S ribosomal protein S27a	5
G2YCS4	Similar to heat shock protein	5
M7TBL5	Putative phosphoribosylformylglycinamidine synthase protein	5
G2YZD4	Protein disulfide-isomerase	5
G2XSP6	Uncharacterized protein	5
A7F1K2	Importin subunit alpha	5
G2YZM5	Similar to mitochondrial protein import protein MAS5	5
G2Y479	Succinate--CoA ligase [ADP-forming] subunit beta, mitochondrial	5
A6RUD7	Carboxypeptidase Y homolog A	5
G2Y371	Uncharacterized protein	5
G2YI54	Similar to 60S ribosomal protein L7a	5
G2YE11	Similar to 60S ribosomal protein L5	4
G2Y7L9	Similar to ubiquinol-cytochrome C reductase complex core protein 2	4
G2Y547	Obg-like ATPase 1	4
G2YYH8	Similar to mitochondrial acetolactate synthase small subunit	4
G2YCI8	Uncharacterized protein	4
G2Y158	Aminopeptidase	4
G2YHH3	Ribosomal protein L19	4
P53373	Tubulin beta chain	4
G2YHB1	Transaldolase	4
G2YIW5	Polyadenylate-binding protein	4
G2YSP2	Similar to 60s ribosomal protein l37a	4
M7U1K4	Uncharacterized protein	4
G2XZJ0	Similar to argininosuccinate synthase	4
A6RMY2	40S ribosomal protein S0	4
A7ED00	Uncharacterized protein	4
G2XVW1	Similar to ribosomal protein L14	4
G2Y9Q4	Similar to heat shock protein	4
G2XN83	Similar to 60s ribosomal protein l11	4
G2YRY2	Similar to t-complex protein 1	4
G2YW49	Histone H2B	4
G2Y716	Nucleoside diphosphate kinase	4
G2XPS1	Uncharacterized protein	4
G2YVZ6	Dihydrolipoyl dehydrogenase	4
G2Y9N5	Similar to 40S ribosomal protein S11	4
G2YYA8	Similar to protein rho1	4
A7E8Y2	Uncharacterized protein	4
G2YEY4	60S ribosomal protein L6	4
G2Y2M2	Histone H4	4
G2YW69	Cystathionine beta-synthase	4
G2YKH0	Uncharacterized protein	3
G2Y884	Similar to t-complex protein 1	3
G2YST2	Similar to curved DNA-binding protein	3
G2YJD5	Similar to 40S ribosomal protein S19	3
G2YRR9	FACT complex subunit POB3	3
G2XTT1	Similar to aldehyde dehydrogenase	3
G2YKM7	Similar to ATP-dependent Clp protease	3
A7EHM8	Eukaryotic translation initiation factor 3 subunit B	3
G2Y4F4	Similar to t-complex protein 1	3
G2YAW7	Inosine-5"-monophosphate dehydrogenase	3
G2YM70	Similar to methionyl-tRNA synthetase	3
G2Y0D3	Uncharacterized protein	3
A6RQZ9	Eukaryotic translation initiation factor 3 subunit H	3
Q8NJ59	Alternative oxidase, mitochondrial	3
G2XTK2	Similar to cytochrome b5	3
A7F0L2	Coatomer subunit alpha	3
G2Y305	Similar to 60S ribosomal protein l26	3
G2Y2U6	Similar to RNA binding effector protein Scp160	3
G2XUP1	40S ribosomal protein S24	3
G2YGV9	Uncharacterized protein	3
G2XRL5	Similar to sec14 cytosolic factor	3
G2XS39	Uncharacterized protein	3
G2XPL0	Similar to AHA1	3
G2YN02	Similar to arginyl-tRNA synthetase	3
G2YHV4	Elongation factor Tu	3
G2XU51	Glucose-6-phosphate isomerase	3
G2XV94	Similar to N-acetyl-gamma-glutamyl-phosphate reductase/acetylglutamate kinase	3
G2Y167	Similar to mitochondrial-processing peptidase subunit beta	3
G2YKG4	Similar to 26S proteasome non-ATPase regulatory subunit 2	3
M7TQ52	Isocitrate dehydrogenase [NADP]	3
G2Y1S3	Alanine--tRNA ligase	3
G2YAB4	Similar to gamma-glutamyl phosphate reductase	3
G2YZG5	Similar to 40S ribosomal protein S13	3
G2Y029	Similar to ribosome associated DnaJ chaperone Zuotin	3
G2YEN0	Similar to importin subunit beta-3	3
G2Y2E1	Similar to 60S ribosomal protein L18	3
G2YMH8	Uncharacterized protein	3
G2YI14	Uncharacterized protein	3
G2XRL1	Similar to pre-rRNA processing nucleolar protein Sik1	3
A7EWR1	Rab GDP dissociation inhibitor	3
M7TLI0	Putative glycogen debranching enzyme protein	3
G2Y034	Uncharacterized protein	3
G2YWM3	Formate dehydrogenase	3
G2XNM3	Similar to Ran-specific GTPase-activating protein 1	2
G2XQH9	Similar to mitochondrial cytochrome c1 heme protein	2
G2XPF0	Arginase	2
G2YB55	Adenylyl-sulfate kinase	2
G2YW00	Uncharacterized protein	2
G2YDG1	Similar to 60S acidic ribosomal protein P1	2
G2YHH2	Similar to 60S ribosomal protein L19	2
G2YHR6	Similar to 60S ribosomal protein L23a	2
G2XYS1	GTP-binding nuclear protein	2
G2Y2M3	Histone H3	2
A6SB28	Nascent polypeptide-associated complex subunit alpha	2
G2YIP5	Similar to pyridoxine biosynthesis protein	2
G2YC59	Similar to mitochondrial 2-oxodicarboxylate carrier protein	2
G2YTH8	Similar to phosphoribosylaminoimidazole-succinocarboxamide synthase	2
G2YNM4	Similar to ATP synthase subunit 4	2
G2YRE7	Similar to small COPII coat GTPase sar1	2
G2YCD1	Uncharacterized protein	2
G2YHW7	40S ribosomal protein S12	2
G2YQ72	Similar to 40s ribosomal protein S17	2
G2YPD2	Uncharacterized protein	2
G2YD83	Similar to 1,3,8-naphthalenetriol reductase	2
G2YD44	40S ribosomal protein S6	2
G2YFZ7	Uncharacterized protein	2
G2Y6P0	Similar to aldo/keto reductase family oxidoreductase	2
G2Y153	Similar to ras-related protein ypt1	2
M7TMV2	Putative h3 k56 histone acetylation protein kat11 protein	2
G2XUB5	Similar to acetyl-coa acetyltransferase	2
A7EQ30	Uncharacterized protein	2
A7EJB4	Phosphotransferase	2
A7EK36	Uncharacterized protein	2
G2XVR1	Similar to fumarate hydratase	2
G2Y5Q6	Similar to centromere/microtubule-binding protein cbf5	2
G2YQ24	Similar to 3-ketoacyl-coA thiolase	2
A7EX84	Uncharacterized protein	2
G2Y6F1	Similar to threonine synthase	2
G2XN68	Eukaryotic translation initiation factor 3 subunit M	2
G2XVA7	Adenylosuccinate synthetase	2
G2YR12	Alkaline phosphatase	2
G2XND4	Similar to eukaryotic translation initiation factor 2 subunit gamma	2
G2XYH0	Similar to carbamoyl-phosphate synthase arginine-specific large chain	2
G2XTQ4	Similar to mannose-1-phosphate guanyltransferase alpha-a	2
G2YM87	Similar to acyl-coa dehydrogenase	2
G2YXJ4	Similar to UDP-N-acetylglucosamine pyrophosphorylase	2
A6SM77	Eukaryotic translation initiation factor 3 subunit E	2
A7E7D9	Uncharacterized protein	2
A7EGU4	Uncharacterized protein	2
M7TEQ3	FK506-binding protein	2
G2YAG0	Uncharacterized protein	2
G2YIB6	Similar to D-3-phosphoglycerate dehydrogenase	2
G2Y2W4	Adenylosuccinate lyase	2
G2XP93	Similar to ornithine aminotransferase	2
G2YW52	Similar to dihydrolipoyllysine-residue succinyltransferase component of 2-oxoglutarate dehydrogenase complex	2
G2XN77	Similar to bifunctional purine biosynthesis protein ADE17	2
G2YGM2	Similar to protein phosphatase PP2A regulatory subunit A	2
A7F2U3	Casein kinase II	2
G2YW31	Similar to threonyl-tRNA synthetase	2
M7UJ57	Putative high mobility group protein	2
G2Y6C7	Uncharacterized protein	2
G2Y4X3	Phosphoacetylglucosamine mutase	2
A7EEP7	Vacuolar ATP synthase catalytic subunit A	2
G2YY59	Ketol-acid reductoisomerase, mitochondrial	2
G2YX74	Similar to galactokinase	2
G2Y717	Glycoside hydrolase family 31 protein	2
G2Y1R0	Similar to heat shock protein STI1	2
A7F0V7	Uncharacterized protein	2
M7TT39	Putative lysine-rich protein	2
G2YMN2	Similar to histidyl-tRNA synthetase	2
A7EA84	Uncharacterized protein	2
G2Y565	BcPIO5, similar to phosphatidyl synthase	1
G2YXL7	Similar to UDP-galactopyranose mutase	1
G2YH36	Similar to mitochondrial ATP synthase delta chain	1
A6RVT8	Exportin-T	1
M7TGX3	Putative fggy-family carbohydrate kinase protein	1
G2Y9V6	Uncharacterized protein	1
G2XU42	Uncharacterized protein	1
G2YSD4	Similar to zinc finger protein zpr1	1
G2Y5H9	Similar to eukaryotic translation initiation factor eIF-1A	1
G2YQI7	Similar to elongation factor Tu GTP-binding domain-containing protein 1	1
G2YM84	Similar to t-complex protein 1	1
G2Y8R8	Similar to 26S proteasome non-ATPase regulatory subunit 12	1
G2Y0K8	Similar to phosphoribosylaminoimidazole carboxylase	1
G2YF08	Phosphotransferase	1
G2XVD8	Similar to mitochondrial protein import receptor tom70	1
G2Y494	Protein phosphatase PP2A regulatory subunit B	1
G2XVW3	ATP synthase subunit d, mitochondrial	1
A7EB22	60S ribosomal protein L26	1
R7R0L3	Uncharacterized protein	1
G2YUM6	Acyl-CoA desaturase	1
M7U4T4	Putative importin-beta domain-containing protein	1
O74268	Histone H2A	1
G2XPB8	60S ribosomal protein L27	1
G2Y7D3	T-complex protein 1 subunit delta	1
G2XUT6	Similar to anthranilate synthase component I	1
A0A0P0GP70	Succinate dehydrogenase [ubiquinone] flavoprotein subunit, mitochondrial	1
G2XWN4	Protein YOP1	1
G2YQW5	3-hydroxyisobutyryl-CoA hydrolase, mitochondrial	1
G2XQ92	Similar to actin lateral binding protein	1
G2YE38	Similar to 60S ribosomal protein L22	1
M7TJA5	Putative nima-interacting protein	1
G2XXI4	Similar to 40s ribosomal protein s23	1
G2XRD3	Acyl carrier protein	1
G2YGL6	Coatomer subunit delta	1
G2YQK5	Uncharacterized protein	1
G2XZS9	BcPIO10, similar to RNA binding protein	1
G2YCT7	Similar to eukaryotic translation initiation factor 3	1
A7F3V4	Protein sds23	1
G2XX20	Similar to GTP binding protein	1
G2YVV7	Similar to oxysterol-binding protein	1
G2XTC5	Defective in cullin neddylation protein	1
G2Y3G4	Similar to actin binding protein	1
G2YVH6	Similar to fatty acid synthase subunit beta	1
M7TIS7	Uncharacterized protein	1
G2YCF4	Similar to prohibitin	1
G2Y592	Similar to a-pheromone processing metallopeptidase Ste23	1
G2YEY3	Dipeptidyl peptidase 3	1
G2XRJ4	Similar to regulatory protein suaprga1	1
G2Y9Y3	Uncharacterized protein	1
Q18ND9	Cytochrome b OS=Botryotinia fuckeliana	1
G2YDX7	Coatomer subunit epsilon	1
G2YU27	Similar to SAM-dependent methyltransferase	1
G2YML5	ATP synthase subunit gamma	1
G2XVA6	BcPIO1, similar to urease accessory protein ureg	1
G2Y0L0	Similar to prohibitin-2	1
G2YQJ3	Similar to protein disulfide-isomerase	1
G2Y8V5	Similar to isopropylmalate dehydrogenase	1
G2XS32	Adenine deaminase	1
G2Y561	Similar to small glutamine-rich tetratricopeptide repeat-containing protein	1
G2Y3C8	Similar to electron transfer flavoprotein subunit alpha	1
G2YMH7	Similar to alkaline phosphatase family protein	1
G2Y7P8	Similar to mitochondrial DNA replication protein YHM2	1
G2YRU4	Uncharacterized protein	1
G2YKJ8	Uncharacterized protein	1
G2Y1Z0	Similar to 26S proteasome regulatory subunit	1
G2YWA2	Uncharacterized protein	1
G2Y488	Uncharacterized protein	1
G2YGC2	Similar to 60s ribosomal protein L10	1
G2YX25	Actin-related protein 2/3 complex subunit 5	1
A7E5J5	Eukaryotic translation initiation factor 3 subunit L	1
G2YD18	Similar to leucyl-tRNA synthetase	1
M7USY6	Putative het-c2 protein	1
A7EMK6	Uncharacterized protein	1
G2Y238	Similar to receptor-associated protein	1
G2Y070	Reticulon-like protein	1
G2XN34	Proteasome subunit beta type	1
G2YRP9	Succinate--CoA ligase [ADP-forming] subunit alpha, mitochondrial	1
G2XZI6	Similar to xanthine-guanine phosphoribosyltransferase	1
G2YH29	Similar to 26S protease regulatory subunit 4	1
A6SDE9	Probable Xaa-Pro aminopeptidase pepP	1
G2XYQ5	Phosphomannomutase	1
G2Y8C2	Similar to transmembrane emp24 domain-containing protein 10	1
G2Y9V7	Serine/threonine-protein phosphatase	1
G2Y7B3	Tubulin alpha chain	1
A7F930	Uncharacterized protein	1
G2YPR7	Superoxide dismutase	1
M7U5M7	Putative nadh oxidase protein	1
G2YI56	Carbonic anhydrase	1
A7EU24	Uncharacterized protein	1
G2YGI3	Similar to microtubule associated protein EB1	1
M7TJS7	Uncharacterized protein	1
G2YJT2	Similar to eukaryotic translation initiation factor 5	1
G2XZU0	Similar to stomatin family protein	1
G2YLX2	Similar to sulfite reductase subunit beta	1
G2XY21	Similar to 2,3-diketo-5-methylthio-1-phosphopentane phosphatase	1
G2Y156	Uncharacterized protein	1
